# Supplementary material for: Molecular Hydrogen Improves Blueberry Main Fruit Traits via Metabolic Reprogramming
Source: Plants (Basel). 2025 Jul 10;14(14):2137. doi: 10.3390/plants14142137 (PMC12298964; doi:10.3390/plants14142137)
Supplement: Supplementary file 1 [file plants-14-02137-s001.zip]

Archive with 1 entries (1 files):
- plants-3705872-supplementary.pdf
